# Supplementary material for: Single AAV-mediated mutation replacement genome editing in limited number of photoreceptors restores vision in mice
Source: Nat Commun. 2020 Jan 24;11:482. doi: 10.1038/s41467-019-14181-3 (PMC6981188; doi:10.1038/s41467-019-14181-3)
Supplement: Supplementary file 4 — Source Data [file 41467_2019_14181_MOESM4_ESM.xlsx]

## Sheet: Figure 1
Figure 1d									Figure 1g (left pannel)
										NoTx		MMEJ		MMEJ + L-AP4		NoHMA		NoTS
Number of PNA positive cells				Number of Recoverin positive cells					Stimulus intensity	Mean	SEM	Mean	SEM	Mean	SEM	Mean	SEM	Mean	SEM
NoTx	MMEJ			NoTx	MMEJ				-6	0	0	0	0	0	0	0	0	0	0
1.5	2.5			156.667	148.667				-5	0	0	0	0	0	0	0	0	0	0
2.66667	1.83333			141.5	154.833				-4	0	0	0	0	0	0	0	0	0	0
1.5	2			165.167	148.667				-3	0	0	0	0	0	0	0	0	0	0
2.66667	2.16667			147.667	145.167				-2	0.147778	0.010933	2.93778	0.903364	0.4575	0.277632	0.18	0.155885	0.1625	0.140729
2.08333	2.125	Mean		152.75	149.333	Mean			-1	0.864444	0.000876013	5.16889	0.938519	1.025	0.298255	0.8875	0.449074	0.6375	0.363634
0.291667	0.123252	SEM		4.48551	1.74105	SEM			0	2.07444	0.00265725	6.09556	0.82113	2	0.450736	1.935	0.244093	1.8375	0.5313
									(right panel) %rescue efficiency
Figure 1e									NoTx	MMEJ	L-AP4	NoHMA	NoTS
									1.87746	11.2261	2.22616	1.92753	1.38457	Mean
qPCR of Rho									0.880265	2.49645	0.647771	0.975328	0.789765	SEM
NoTx	MMEJ
1.45988	1.32074
1.39624	1.36212
1.37683	1.00804								Figure 1h
1.53437	1.69285
1.44053	1.32368	Mean							a-wave
0.0355825	0.140065	SEM							NoTx	MMEJ	L-AP4	NoHMA	NoTS
									3.48	9.076	8.0675	2.41	0.891186	MEAN
qPCR of Rcvrn									0.139971	1.36491	0.718683	3.2175	0.588721	SEM
NoTx	MMEJ
1.82254	1.88459								b-wave
2.53336	1.77135								NoTx	MMEJ	L-AP4	NoHMA	NoTS
1.3818	1.09092								2.324	15.466	1.175	1.8925	2.4025	MEAN
2.96504	2.87896								0.469226	4.23965	0.0887764	1.09901	0.689133	SEM
2.08551	1.79944	Mean
0.354256	0.36851	SEM
qPCR of Pde6b
NoTx	MMEJ
1.30951	1.05353
1.35531	1.32164
1.05843	0.778476
1.38005	1.51606
1.2689	1.13222	Mean
0.0739241	0.160619	SEM
qPCR of Pkca
NoTx	MMEJ
0.279472	0.706703
0.343379	0.602309
0.208176	0.348076
0.368382	0.420499
0.292894	0.499602	Mean
0.0358363	0.0822037	SEM
Figure 1f
% rescue efficiency
NoTx	MMEJ	NoMHA	NoTS
2.19859	13.4569	1.546	1.26029
2.2518	12.1794	1.64502	1.56295
1.87616	8.58473	1.55435	1.21133
2.15992	16.4347	1.67504	0.985234
2.12162	12.6639	1.69204	1.25495	Mean
0.0727116	1.40806	0.032344	0.118863	SEM

## Sheet: Figure 2
Figure 2b				Figure 2f
total edit rate (%)				qPCR of Gnat1
1M	31.5789			1M	3M
3M	45.7143			1.09126	0.861964
NoHA	55.2239			0.987669	0.679855
NoTS	48.4375			0.696164	1.71
HITI	51.1628			1.33274
				1	1.00069	Mean
				0.131849	0.317415	SEM
Figure 2c
success rate (%)
1M	3.50877			Figure 2g
3M	5.71429
NoHA	0			qPCR of SaCas9
NoTS	0			1M	3M
HITI	3.10078			1.00867	0.883101
				1.12861	0.899472
				0.949638	0.655038
Figure 2d				0.925016
actual(%)	observed(%)			1	0.804306	Mean
5	3.27869			0.0454052	0.0788912	SEM
10	3.84615
20	10.9375
50	26.2295			Figure 2h
				qPCR of gRNA
				1M	3M
Figure 2e				1.00446	0.89124
corrected success rate (%)				1.06389	0.697509
1M	9.13423			0.901866	0.58807
3M	11.0433			1.02484
NoHA	0			1	0.804306	Mean
NoTS	0			0.0345715	0.0886382	SEM
HITI	6.07663

## Sheet: Figure 3
Figure 3a										Figure 3c
fVEP										Fear conditioning test
P1-N1										Pde6c		NoTx		MMEJ
	NoTx		MMEJ		OE		Pde6c			Baseline	Stimulus	Baseline	Stimulus	Baseline	Stimulus
Stimulus intensity	Mean	SEM	Mean	SEM	Mean	SEM	Mean	SEM		1	1.82696	1	1.12126	1	1.55583	Mean
-7	0	0	0	0	0	0	10.914	2.61897		0.14853	0.30346	0.18511	0.219507	0.139283	0.20542	SEM
-6	0	0	0	0	0	0	86.788	12.0216
-5	0	0	8.82556	3.55079	28.385	7.49377	112.08	9.51158
-4	0	0	28.2578	5.09826	60.7467	8.84994	126.942	6.16758
-3	0	0	62.6144	5.07349	76.32	12.7579	142.866	8.66998
-2	0	0	63.0356	4.96861	78.0317	10.3667	147.092	4.97462
-1	12.7411	6.65924	76.1989	10.6973	78.7117	7.42651	128.264	4.79409
0	69.1433	9.64728	96.9244	9.52278	110.577	13.5231	123.514	9.34054		Figure 3d
1	79.8267	8.27549	108.198	15.0107	114.357	12.7868	76.688	3.23349		Optokinetic response
										Pde6c	NoTx	MMEJ	OE
N1-P2										0.23045	0.0201875	0.136167	0.154893	Mean
	NoTx		MMEJ		OE		Pde6c			0.0270836	0.00113322	0.022664	0.0484113	SEM
Stimulus intensity	Mean	SEM	Mean	SEM	Mean	SEM	Mean	SEM
-7	0	0	0	0	0	0	10.684	2.67581
-6	0	0	0	0	0	0	59.06	9.02828
-5	0	0	7.32889	3.05162	39.9583	8.99822	106.308	11.1677
-4	0	0	38.9267	7.61304	76.025	12.198	146.984	16.0699
-3	0	0	84.9844	10.0582	88.38	13.8337	165.564	6.04223
-2	0	0	89.6133	8.84991	95.825	17.8828	184.252	15.4695
-1	13.64	6.903	95.6944	13.7165	93.4917	6.90037	180.476	10.4554
0	95.1522	10.0688	124.57	16.9423	131.838	14.9227	185.914	10.4848
1	125.03	11.7406	126.954	15.6431	144.412	14.9824	146.054	12.4543
Threshfold
	NoTx	MMEJ	OE
Threshfold	0.111111	3.66667	4
Figure 3b
pVEP
	NoTx		MMEJ		OE
c/d	Mean	SEM	Mean	SEM	Mean	SEM
0.01	25.883	2.25875	22.1578	2.21249	23.4583	4.30322
0.02	14.907	2.25084	21.52	3.11056	16.8767	2.74844
0.03	5.07333	0.905596	12.2967	2.76041	14.03	2.96428
0.05	0.654444	0.424145	5.08222	0.784642	13.9983	2.7358
0.07			1.83778	0.717772	13.2217	2.84982

## Sheet: Figure 4
Figure 4b
fVEP
P1-N1
	NoTx		MMEJ
Stimulus intensity	Mean	SEM	Mean	SEM
-7	0	0	3.01857	2.79465
-6	0	0	5.59143	3.35771
-5	0	0	11.4657	3.35104
-4	0	0	30.0357	4.62776
-3	0	0	62.8314	9.61963
-2	27.9143	4.18526	74.7914	7.94325
-1	81.6914	9.78462	97.55	12.1726
0	119.339	11.9489	131.906	19.6023
1	117.613	9.75834	137.253	11.6553
N1-P2
	NoTx		MMEJ
Stimulus intensity	Mean	SEM	Mean	SEM
-7	0	0	3.86857	3.5816
-6	0	0	6.29857	4.63242
-5	0	0	14.4343	4.23118
-4	0	0	49.8657	8.7791
-3	0	0	83.5686	8.06245
-2	40.2086	7.22115	85.6157	10.9318
-1	98.14	7.27006	129.519	17.8036
0	154.883	11.5739	185.759	25.7583
1	160.286	13.6924	189.36	18.1464
Figure 4c
Fear conditioning test
B6		NoTx		MMEJ
Baseline	Stimulus	Baseline	Stimulus	Baseline	Stimulus
1	1.6524	1	1.03312	1	1.63398	Mean
0.165571	0.110632	0.211926	0.397747	0.234346	0.271597	SEM

## Sheet: Supplmentary Fig. 1
Supplmentary Fig.1d
Supplmentary Fig.1f
% EGFP/DAPI (ONL)
CMV	GRK1-93
70.7232	57.2577
78.5188	62.478
64.6437	76.7598
71.2952	65.4985	Mean
3.27873	4.75922	SEM

## Sheet: Supplmentary Fig.2c
Supplmentary Fig.2c										Supplmentary Fig.2d
	left pannel				right pannel

## Sheet: Supplmentary Fig.5a
Supplmentary Fig.5a
	left pannel							right pannel

## Sheet: Supplmentary Fig.6
Supplmentary Fig.6b
6Hz flicker ERGs
	NoTx		MMEJ		OE
Stimulus intensity	Mean	SEM	Mean	SEM	Mean	SEM
-7	0	0	0	0	0	0
-6	0	0	0	0	0	0
-5	0	0	0	0	0	0
-4	0	0	0	0	0	0
-3	0	0	0	0	1.05857	0.549331
-2	0.196667	0.179531	3.11333	1.32923	8.36143	1.75848
-1	0.865	0.349545	4.73667	1.25753	29.4586	2.82871
0	2.17333	0.674338	6.31833	1.1586	35.99	7.27824
Supplmentary Fig.6c
Single flash ERGs
a-wave
	NoTx		MMEJ		OE
Stimulus intensity	Mean	SEM	Mean	SEM	Mean	SEM
-7	0	0	0	0	0	0
-6	0	0	0	0	0	0
-5	0	0	0	0	0	0
-4	0	0	0	0	0	0
-3	0	0	0	0	1.45	0.851923
-2	0	0	0	0	9.11167	2.75341
-1	0	0	0	0	19.6367	4.52031
0	0	0	0	0	21.045	5.62592
1	0	0	2.97429	2.75365	39.5483	7.41964
2	5.83	3.67618	17.4143	3.14367	41.5467	3.21053
b-wave
	NoTx		MMEJ		OE
Stimulus intensity	Mean	SEM	Mean	SEM	Mean	SEM
-7	0	0	0	0	0	0
-6	0	0	0	0	0	0
-5	0	0	0	0	0	0
-4	0	0	0	0	0	0
-3	0	0	0	0	2.995	2.10662
-2	0	0	0	0	22.2333	8.0148
-1	0	0	0	0	67.9333	11.676
0	0	0	0	0	87.2867	13.1451
1	0	0	1.95429	1.80932	89.885	13.4368
2	2.29363	1.30917	5.91	1.609	80.6867	19.5961

## Sheet: Supplmentary Fig.7
Supplmentary Fig.7a
%rescue efficiency (Gnat1 mRNA)
NoTx	MMEJ
1.84163	5.02834
1.29917	6.38102
1.78063	8.07234
2.13182	10.4758
1.76331	7.24045	Mean
0.178676	1.10927	SEM
Supplmentary Fig.7b
ERG
	NoTx		MMEJ
Stimulus intensity	Mean	SEM	Mean	SEM
-7	0	0	0	0
-6	0	0	0	0
-5	0	0	0	0
-4	0	0	0	0
-3	0	0	0	0
-2	3.33375	1.32421	2.97571	1.33945
-1	6.1225	1.15965	10.1957	1.37109
0	17.4188	3.48095	18.4857	1.7608
Supplmentary Fig.7c
pVEP
	NoTx		MMEJ
c/d	Mean	SEM	Mean	SEM
0.01	76.08	20.0364	62.716	11.0151
0.02	91.922	21.5412	78.272	7.36785
0.03	73.888	13.7558	68.8	12.0232
0.05	65.546	12.8505	37.934	6.08233
0.07	29.436	6.13026	25.194	7.33802
0.14	17.196	5.9884	12.248	4.24553
0.21	2.572	0.650135	4.5	1.77068
0.28	1.258	0.542331	4.252	2.92213
Supplmentary Fig.7d
OKR
NoTx	MMEJ
0.20475	0.219906	Mean
0.0248335	0.019835	SEM
